# Supplementary material for: Subjective value then confidence in human ventromedial prefrontal cortex
Source: PLoS One. 2020 Feb 10;15(2):e0225617. doi: 10.1371/journal.pone.0225617 (PMC7010285; doi:10.1371/journal.pone.0225617)
Supplement: S1 Table — Full details of significant task-related activation. Clusters <10 voxels excluded. The first three columns identify the analysis, decision phase when BOLD responses were measured, and the variable measured in the statistic (Con. = confiden(t)ce, Amb. = ambivalen(t)ce. The next column specifies each cluster and indicates the total number of voxels in that cluster. The remaining columns are details about local maxima within that cluster, including t-value (* signifies cluster peaks illustrated in figures), MNI coordinates, region from AAL of MNI space, and Brodmann area (- signifies peak voxel falls outside of labelled cortex, region provided is the closest). (XLSX) [file pone.0225617.s001.xlsx]

## Sheet: ManuscriptTable_clust10
						MNI
GLM	Phase	Variable	Voxels		t	x	y	z		Region	BA
GLM1	Offer	SV	19370		7.13	42	-66	32	R	Angular gyrus	BA39
					5.99	-16	-52	42	L	Precuneus -	BA31
					5.97	-38	-66	30	L	Middle occipital gyrus	BA39
					5.79	66	-28	-4	R	Middle temporal gyrus	BA21
					5.26	28	-14	10	R	Lenticular nucleus, putamen
					5.23	32	-16	10	R	Insula	BA13 -
			6613		7.28	32	20	52	R	Middle frontal gyrus	BA8
				*	6.69	8	44	-8	R	Superior frontal gyrus, medial orbital	BA10
					6.13	-12	4	-22	L	Parahippocampal gyrus
					5.79	-8	44	0	L	Anterior cingulate and paracingulate gyri	BA32
					5.09	-4	38	-16	L	Gyrus rectus	BA11
					4.95	10	16	-8	R	Caudate nucleus
			1106		5.04	-60	-34	-26	L	Inferior temporal gyrus	BA20
					5.02	-42	-22	10	L	Heschl gyrus	BA41
					4.92	-66	-30	-16	L	Inferior temporal gyrus	BA21
					4.51	-62	-56	-18	L	Inferior temporal gyrus	BA37
					4.38	-62	-44	-12	L	Middle temporal gyrus	BA37
					4.26	-64	-50	-14	L	Inferior temporal gyrus	BA37
			480		6.51	-24	18	44	L	Middle frontal gyrus	BA8
					4.53	-26	28	36	L	Middle frontal gyrus	BA9
					4.32	-26	24	48	L	Middle frontal gyrus	BA8
					4.02	-20	24	32	L	Middle frontal gyrus -	BA8 -
					3.87	-24	24	26	L	Middle frontal gyrus -	BA9 -
					3.79	-28	28	42	L	Middle frontal gyrus	BA9
			249		4.97	0	-6	34	L	Median cingulate and paracingulate gyri	BA24
					4.36	-2	-4	38	L	Median cingulate and paracingulate gyri	BA24
					2.95	12	0	42	R	Median cingulate and paracingulate gyri	BA32 -
					2.81	10	2	38	R	Median cingulate and paracingulate gyri	BA32
					2.71	6	2	40	R	Median cingulate and paracingulate gyri	BA32
			75		3.15	-36	28	-22	L	Inferior frontal gyrus, orbital part	BA47
					3.05	-32	28	-18	L	Inferior frontal gyrus, orbital part	BA47
					2.78	-36	38	-18	L	Inferior frontal gyrus, orbital part	BA47
					2.74	-38	38	-12	L	Inferior frontal gyrus, orbital part	BA47
					2.63	-34	40	-12	L	Middle frontal gyrus, orbital part	BA47
			72		3.48	-38	4	-16	L	Temporal pole: superior temporal gyrus -	BA13 -
					3.02	-36	-4	-10	L	Insula	BA13 -
					2.87	-30	6	-16	L	Amygdala -	BA34
			58		4.66	-38	-68	-44	L	Crus II of cerebellar hemisphere
					4.03	-32	-66	-48	L	Lobule VIIB of cerebellar hemisphere
			44		4.37	-42	-54	10	L	Middle temporal gyrus	BA37
					3.72	-44	-52	0	L	Middle temporal gyrus	BA37 -
					3.59	-42	-50	16	L	Middle temporal gyrus	BA39 -
					3.38	-42	-52	20	L	Middle temporal gyrus	BA39 -
					3.31	-44	-46	0	L	Middle temporal gyrus -	BA21 -
			22		2.78	-32	-10	-14	L	Hippocampus
					2.64	-30	-10	-4	L	Lenticular nucleus, putamen
					2.6	-30	-6	-8	L	Lenticular nucleus, putamen -
			15		3.03	12	-22	48	R	Median cingulate and paracingulate gyri	BA6
					2.94	12	-24	42	R	Median cingulate and paracingulate gyri	BA31
GLM1	Offer	- Con.	2043		-7.14	16	-90	0	R	Calcarine fissure and surrounding cortex	BA17
					-6.63	-10	-96	-6	L	Calcarine fissure and surrounding cortex	BA18
					-6.5	-14	-92	2	L	Superior occipital gyrus	BA18
					-6.35	16	-88	-8	R	Lingual gyrus	BA18
					-6.1	0	-80	8	L	Calcarine fissure and surrounding cortex	BA17
					-5.46	-8	-82	4	L	Calcarine fissure and surrounding cortex	BA17
			2035		-6.65	46	-32	36	R	Supramarginal gyrus -	BA40
					-6.35	50	-28	46	R	Postcentral gyrus	BA1
					-6.33	38	-42	38	R	Inferior parietal -	BA7 -
					-6.25	42	-42	42	R	Inferior parietal	BA40
					-6.02	46	-32	46	R	Supramarginal gyrus	BA40
					-5.94	44	-46	48	R	Inferior parietal	BA40
			2030		-6.42	22	8	44	R	Middle frontal gyrus -	BA8
				*	-6.13	2	20	36	R	Median cingulate and paracingulate gyri	BA8
					-6.04	2	16	40	R	Median cingulate and paracingulate gyri	BA8
					-5.54	-10	28	28	L	Anterior cingulate and paracingulate gyri	BA32
					-5.44	-4	28	28	L	Anterior cingulate and paracingulate gyri	BA32
					-5.32	24	-2	42	R	Superior frontal gyrus, dorsolateral -	BA6 -
			131	*	-6.41	40	42	6	R	Middle frontal gyrus	BA46
					-4.38	44	44	16	R	Middle frontal gyrus	BA10
			14		-3.89	10	-74	42	R	Precuneus	BA7
			11		-4.02	38	52	-6	R	Middle frontal gyrus, orbital part	BA10
GLM1	Commit	+ Con.	3894		4.91	-52	-38	14	L	Superior temporal gyrus	BA22
					4.73	-64	-18	-6	L	Middle temporal gyrus	BA21
					4.57	-64	-24	0	L	Middle temporal gyrus	BA22
					4.49	-40	-56	14	L	Middle temporal gyrus	BA39
					4.4	-60	6	-22	L	Middle temporal gyrus	BA38 -
					4.38	-48	-2	-26	L	Middle temporal gyrus	BA38
			2160		4.73	62	-20	8	R	Superior temporal gyrus	BA41
					4.49	64	-20	2	R	Superior temporal gyrus	BA22
					4.43	50	0	-6	R	Superior temporal gyrus	BA22 -
					4.36	48	-34	18	R	Superior temporal gyrus	BA22
					4.34	38	4	-26	R	Amygdala -	BA38 -
					4.33	48	12	-34	R	Temporal pole: middle temporal gyrus	BA38
			585		5.29	-10	-72	-8	L	Lingual gyrus	BA18
					4.91	-4	-86	18	L	Cuneus	BA18
					4	-8	-92	24	L	Cuneus	BA18
					3.9	-14	-88	16	L	Superior occipital gyrus	BA18
					3.79	-4	-86	26	L	Cuneus	BA19
					3.73	-8	-88	22	L	Cuneus	BA18
			349		4.38	10	-66	-2	R	Lingual gyrus	BA18
					4.34	14	-68	-8	R	Lingual gyrus	BA19
					3.8	20	-84	0	R	Lingual gyrus	BA18
					3.66	10	-62	-12	R	Lobule VI of cerebellar hemisphere
					3.42	12	-74	0	R	Lingual gyrus	BA18
					3.41	8	-66	4	R	Lingual gyrus	BA18
			237		5.3	-30	-18	-30	L	Fusiform gyrus	BA36
					5.25	-26	-18	-28	L	Parahippocampal gyrus	BA36
					3.92	-20	-12	-28	L	Parahippocampal gyrus	BA36
					3.9	-34	-18	-24	L	Fusiform gyrus	BA36 -
					3.3	-24	-6	-26	L	Parahippocampal gyrus
			183		3.84	-38	-16	42	L	Postcentral gyrus	BA4
					3.73	-38	-14	28	L	Insula -	BA4 -
					3.72	-48	-18	42	L	Postcentral gyrus	BA1
					3.56	-44	-22	30	L	Postcentral gyrus -	BA1
					3.36	-44	-16	46	L	Postcentral gyrus	BA4
					3.3	-48	-16	32	L	Postcentral gyrus	BA1
			137	*	5.05	2	38	-20	R	Gyrus rectus	BA11
					5	2	34	-18	R	Gyrus rectus	BA11
					4.97	2	38	-24	R	Gyrus rectus	BA11
					4.58	-2	34	-12	L	Superior frontal gyrus, medial orbital	BA11
					4.39	-6	34	-12	L	Superior frontal gyrus, medial orbital	BA11
					4.35	4	30	-10	R	Superior frontal gyrus, medial orbital	BA11
			136		5.47	2	-24	54	R	Supplementary motor area	BA6
					4.45	-4	-32	56	L	Paracentral lobule	BA1
					3.26	4	-20	62	R	Supplementary motor area	BA6
			51		3.15	-34	2	0	L	Lenticular nucleus, putamen -
					3.1	-28	0	6	L	Lenticular nucleus, putamen
					3.02	-38	6	-2	L	Insula	BA13
					3	-30	2	2	L	Lenticular nucleus, putamen
			45		3.93	-4	-60	20	L	Precuneus	BA31
					3.89	-10	-58	10	L	Calcarine fissure and surrounding cortex	BA23
					3.83	-6	-60	14	L	Calcarine fissure and surrounding cortex	BA31
			45		4.18	18	-74	26	R	Cuneus	BA19
					3.77	24	-68	22	R	Superior occipital gyrus	BA18 -
			42		3.56	36	-30	46	R	Postcentral gyrus	BA1
					3.46	28	-28	46	R	Postcentral gyrus -	BA4 -
					3.42	30	-32	44	R	Postcentral gyrus	BA1
			39		4.05	48	-10	52	R	Precental gyrus	BA6
					3.19	54	-10	44	R	Precental gyrus	BA6
			39		3.95	48	-24	54	R	Postcentral gyrus	BA1
			37		4.28	28	-22	-20	R	Parahippocampal gyrus	BA36
					3.9	22	-18	-24	R	Parahippocampal gyrus	BA36
					3.8	18	-10	-24	R	Parahippocampal gyrus	BA36 -
					3.79	18	-6	-26	R	Parahippocampal gyrus	BA36 -
			32		3.52	60	8	22	R	Precental gyrus	BA6
					3.48	60	2	24	R	Postcentral gyrus	BA6
					3.35	60	-2	24	R	Postcentral gyrus	BA6
			26		3.75	62	-10	32	R	Postcentral gyrus	BA1
			23		4.23	8	-58	12	R	Calcarine fissure and surrounding cortex	BA18
			10		3.84	20	-58	14	R	Calcarine fissure and surrounding cortex	BA18
					3.76	18	-56	8	R	Calcarine fissure and surrounding cortex	BA23
GLM2	Offer	Acc >	22910		7.08	-38	-72	34	L	Middle occipital gyrus	BA39
		Rej			6.38	-38	-74	42	L	Inferior parietal	BA39
					6.1	-34	-76	42	L	Inferior parietal	BA39
					6.02	68	-28	-4	R	Middle temporal gyrus	BA21
					5.89	28	-46	70	R	Postcentral gyrus	BA5 -
					5.87	-24	28	36	L	Middle frontal gyrus	BA9
			4829		6.93	-10	62	20	L	Superior frontal gyrus, medial	BA10
				*	5.96	8	44	-12	R	Superior frontal gyrus, medial orbital	BA11
					5.84	12	46	-16	R	Gyrus rectus	BA11
					5.83	-4	40	-12	L	Superior frontal gyrus, medial orbital	BA11
					5.81	16	34	-12	R	Superior frontal gyrus, orbital part -	BA11 -
					5.7	30	24	52	R	Middle frontal gyrus	BA8
			2416		4.97	-6	-50	38	L	Precuneus	BA31
					4.76	-8	-42	38	L	Median cingulate and paracingulate gyri	BA31
					4.75	-4	-66	22	L	Calcarine fissure and surrounding cortex	BA18
					4.62	-12	-50	40	L	Precuneus	BA31
					4.54	10	-60	18	R	Calcarine fissure and surrounding cortex	BA18
					4.5	10	-58	22	R	Precuneus	BA23
			205		3.85	10	-92	12	R	Calcarine fissure and surrounding cortex	BA17
					3.4	-6	-100	14	L	Cuneus	BA18
					3.24	-2	-96	8	L	Calcarine fissure and surrounding cortex	BA17
					3.11	-10	-102	4	L	Middle occipital gyrus	BA18
			27		3.59	-10	46	48	L	Superior frontal gyrus, medial	BA8
					3.11	-14	42	52	L	Superior frontal gyrus, dorsolateral	BA8
GLM	Offer	Con. <	20543		-10.5	28	-64	46	R	Angular gyrus	BA39
		Amb			-10.4	34	-74	32	R	Middle occipital gyrus	BA39
					-9.89	42	-42	44	R	Inferior parietal	BA40
					-9.15	44	-34	40	R	Supramarginal gyrus	BA40
					-8.93	44	-34	36	R	Supramarginal gyrus -	BA40
					-8.78	38	-52	36	R	Angular gyrus	BA39 -
			12133	*	-10.5	4	16	40	R	Median cingulate and paracingulate gyri	BA8
					-8.49	-8	12	44	L	Median cingulate and paracingulate gyri	BA32
					-8.01	-4	30	18	L	Anterior cingulate and paracingulate gyri	BA24
					-7.77	26	4	44	R	Superior frontal gyrus, dorsolateral -	BA6
				*	-7.76	38	48	4	R	Middle frontal gyrus	BA10
					-7.5	28	4	48	R	Middle frontal gyrus	BA6
			118		-6.83	-42	14	-8	L	Insula	BA13 -
					-6.74	-28	22	0	L	Insula -	BA13
GLM2	Commit	Con. >	4192		5.65	2	-18	46	R	Median cingulate and paracingulate gyri	BA24
		Amb			5.45	6	-34	56	R	Paracentral lobule	BA1
					5.3	-58	-12	-2	L	Superior temporal gyrus	BA22
					5.26	-52	-12	12	L	Heschl gyrus	BA1
					5.15	6	-34	52	R	Paracentral lobule	BA5
					5.12	-44	-22	30	L	Postcentral gyrus -	BA1
			936		4.93	64	-18	0	R	Superior temporal gyrus	BA22
					4.69	50	0	-4	R	Superior temporal gyrus	BA22 -
					4.68	64	2	-6	R	Superior temporal gyrus	BA22
					4.59	54	-6	-2	R	Superior temporal gyrus	BA22
					4.46	38	-28	18	R	Rolandic operculum	BA40
					4.36	56	-32	14	R	Superior temporal gyrus	BA41
			767		5.59	14	-70	18	R	Calcarine fissure and surrounding cortex	BA18
					4.98	-4	-60	16	L	Precuneus	BA31
					4.94	-12	-58	8	L	Calcarine fissure and surrounding cortex	BA23
					4.92	18	-56	12	R	Calcarine fissure and surrounding cortex	BA23
					4.72	18	-72	24	R	Cuneus	BA19
					4.72	-12	-62	10	L	Calcarine fissure and surrounding cortex	BA23
			416	*	5.8	2	40	-20	R	Gyrus rectus	BA11
					5.71	4	40	-26	R	Gyrus rectus -	BA11
					5.65	8	26	-10	R	Olfactory cortex -	BA11 -
					5.62	10	30	-10	R	Superior frontal gyrus, medial orbital -	BA11 -
					5.58	-4	44	-18	L	Gyrus rectus	BA11
					5.45	6	28	-18	R	Gyrus rectus	BA11
			394		5.9	38	-28	46	R	Postcentral gyrus	BA1
					5.07	32	-24	42	R	Postcentral gyrus -	BA1 -
					4.28	46	-22	56	R	Postcentral gyrus	BA1
					3.8	42	-12	44	R	Precental gyrus	BA6
					3.74	44	-10	58	R	Precental gyrus	BA6
					3.71	52	-10	46	R	Precental gyrus	BA6
			192		5.07	-4	-86	20	L	Cuneus	BA18
					5.01	-8	-90	18	L	Cuneus	BA18
					5.01	-8	-90	24	L	Cuneus	BA18
					4.64	-8	-84	20	L	Cuneus	BA18
			79		5.44	-14	-66	-12	L	Lobule VI of cerebellar hemisphere
					5.3	-10	-72	-10	L	Lobule VI of cerebellar hemisphere
					4.8	-18	-72	-12	L	Lobule VI of cerebellar hemisphere
			53		4.3	-16	-10	68	L	Precental gyrus	BA6
					4.04	-16	-14	78	L	Precental gyrus	BA6
					3.42	-20	-10	60	L	Superior frontal gyrus, dorsolateral -	BA6 -
			41		6.72	0	12	-18	R	Olfactory cortex -	BA25 -
					5.88	0	6	-14	L	Olfactory cortex -
			31		4.15	42	-4	-24	R	Inferior temporal gyrus -	BA21 -
					4	42	4	-24	R	Temporal pole: superior temporal gyrus -	BA38 -
			31		3.57	36	-16	12	R	Insula	BA13
					3.46	32	-14	10	R	Insula -	BA13 -
					3.26	42	-20	10	R	Heschl gyrus	BA41
			22		5.49	60	6	22	R	Precental gyrus	BA6
			15		3.76	50	12	-32	R	Temporal pole: middle temporal gyrus	BA38
GLM2	Commit	Con. <	10993	*	-7.95	6	36	24	R	Anterior cingulate and paracingulate gyri	BA9
		Amb.		*	-7.32	36	48	-14	R	Middle frontal gyrus, orbital part	BA10
					-6.79	32	50	12	R	Middle frontal gyrus	BA10
				*	-6.62	36	22	-12	R	Inferior frontal gyrus, orbital part	BA47
					-6.51	42	20	-12	R	Inferior frontal gyrus, orbital part	BA47
					-6.34	10	40	14	R	Anterior cingulate and paracingulate gyri	BA32
			2403		-7.16	48	-54	40	R	Angular gyrus	BA39
					-6.55	46	-48	36	R	Angular gyrus	BA39
					-5.9	42	-54	44	R	Inferior parietal	BA39
					-5.76	16	-78	56	R	Superior parietal gyrus	BA7
					-5.68	44	-52	48	R	Inferior parietal	BA39
					-5.6	26	-74	48	R	Superior occipital gyrus	BA7
			1895		-7.78	-30	-70	-34	L	Crus I of cerebellar hemisphere
					-7.12	-26	-72	-32	L	Crus I of cerebellar hemisphere
					-6.63	-34	-68	-30	L	Crus I of cerebellar hemisphere
					-6.32	-42	-70	-30	L	Crus I of cerebellar hemisphere
					-6.3	-40	-78	-30	L	Crus I of cerebellar hemisphere
					-5.87	-38	-64	-48	L	Lobule VIIB of cerebellar hemisphere
			1008		-5.32	40	-78	-26	R	Crus I of cerebellar hemisphere
					-5.28	50	-54	-24	R	Inferior temporal gyrus	BA37
					-5.25	50	-56	-36	R	Crus I of cerebellar hemisphere
					-5.19	50	-56	-32	R	Crus I of cerebellar hemisphere
					-5.15	38	-84	-32	R	Crus I of cerebellar hemisphere
					-5.13	62	-60	-12	R	Inferior temporal gyrus -	BA37
GLM2	Commit	AccCon >	678	*	4.54	-10	44	-10	L	Superior frontal gyrus, medial orbital -	BA10
vmPFC		AccAmb			4.29	0	42	-16	R	Gyrus rectus	BA11
					4.17	2	42	-24	R	Gyrus rectus	BA11
					4.11	6	22	-22	R	Gyrus rectus	BA11
					4.09	0	38	-30	L	Gyrus rectus -	BA11 -
					3.94	-6	46	-12	L	Superior frontal gyrus, medial orbital	BA10
			49	*	4.18	0	12	-18	L	Olfactory cortex -	BA25 -
GLM2	Commit	RejCon >	698	*	4.98	2	12	-18	R	Olfactory cortex -	BA25 -
vmPFC		RejAmb			4.39	6	28	-22	R	Gyrus rectus	BA11
					4.14	2	36	-16	R	Gyrus rectus	BA11
					3.87	2	38	-20	R	Gyrus rectus	BA11
					3.84	8	28	-10	R	Superior frontal gyrus, medial orbital -	BA11
					3.77	-2	38	-20	L	Gyrus rectus	BA11
